# Supplementary material for: Growth, chemical, and biochemical composition of Conocarpus erectus L. in response to NPK fertilizers and extracts of active dry yeast, seaweeds, and green tea
Source: Front Plant Sci. 2025 Sep 12;16:1616150. doi: 10.3389/fpls.2025.1616150 (PMC12463838; doi:10.3389/fpls.2025.1616150)
Supplement: Supplementary file 1 [file DataSheet1.xlsx]

## Sheet: Data of the studied charactres
Treatmeant	sub.Treatmeant	Replects	Plant height(cm)		Branches number / plant		Primary stem diameter(cm)		Leaf area(cm2)		Shoots F.W (g) / plant		Shoots D.W (g) / plant		Chlorophyll index (SPAD unit)		Roots F.W(g) / plant		Roots D.W(g) / plant		RWC%		Carbohydrate%		N%		P%		K%		CAT	POD	PPO	TPC	AOA
			1st season	2nd season	1st season	2nd season	1st season	2nd season	1st season	2nd season	1st season	2nd season	1st season	2nd season	1st season	2nd season	1st season	2nd season	1st season	2nd season	1st season	2nd season	1st season	2nd season	1st season	2nd season	1st season	2nd season	1st season	2nd season
Control	100% NPK	R1	75	75	11	18.5	0.372	0.47	58.03	58.03	765	780	183	192.35	48.17	47.83	208	230	43	55	75	75	16.515	17.67	2.55	2.72	0.51	0.51	2.83	2.8	32.03	8.5	13.9	14.28	0.035
Control	100% NPK	R2	70	70	18	13.5	0.421	0.31	51.41	54.72	780	795	195	204	44.27	44.73	230	252	55	69	69.1275	70.7317	17.66	18.41	2.65	2.67	0.49	0.5	2.73	2.9	30.83	7.4	12.7	13.08	0.031
Control	100% NPK	R3	69	72.5	13	16	0.468	0.49	54.72	56.375	795	787.5	207	196	45.07	46.28	252	241	69	62	70.7317	72.8659	18.806	19.55	2.6	2.695	0.5	0.505	2.88	2.85	31.13	7.7	13	13.38	0.029
Control	100% NPK	R4	69.3333	70.5	12.66	14.66	0.418667	0.49	51.72	53.325	768	775.5	188	189	48.3367	44.78	248	259	48.6167	55	70.1197	71.3659	16.56	17.4433	2.2	2.295	0.46	0.465	2.41333	2.45	32.93	9.6	14.8	15.18	0.041
Control	100% NPK	R5	73.3333	74.5	15.34	17.34	0.418667	0.59	57.72	59.375	792.55	800.15	202	203	52.4467	51.88	212	223	62.6667	69	73.1197	74.3659	18.76	19.6433	3	3.095	0.54	0.545	3.21333	3.25	33.23	9.3	15.1	15.48	0.039
Control	75% NPK	R1	60	68	12	16	0.35	0.408	50.93	60.2	719	719	158.3	169.8	52.27	51.93	187	200	47	50	65.8915	67.9104	18.12	18.1	2.67	2.81	0.291	0.4	2.06	3	32.73	8.2	14.7	13.6	0.032
Control	75% NPK	R2	68	65	16	15	0.4	0.398	60.2	55.565	740	761	181.3	192.8	42.47	43.23	200	213	50	55	67.9104	70	16.22	16.2	2.82	2.735	0.4	0.3655	2.185	3.15	31.53	7.1	13.5	12.4	0.028
Control	75% NPK	R3	65	66.5	15	15.5	0.42	0.438	55.565	57.8825	761	740	204.3	181.3	43.57	47.58	213	206.5	55	52.5	70	68.9552	14.32	17.15	2.745	2.7725	0.3655	0.38275	3.985	3.075	31.83	7.4	13.8	12.7	0.026
Control	75% NPK	R4	62.3333	64.5	12.9933	14.16	0.392333	0.403	52.565	54.8825	728	728	174.3	174.3	36.5933	39.08	218	224.5	43.6167	45.5	66.434	67.4052	15.455	18.29	2.345	2.3725	0.312167	0.34275	2.34333	2.675	33.63	9.3	15.6	14.5	0.038
Control	75% NPK	R5	66.3333	68.5	15.6733	16.84	0.39	0.403	58.515	60.8825	752.5	753.25	188.3	188.3	39.6033	40.68	182	188.5	57.6667	59.5	69.434	70.4552	16.9833	16.1133	3.145	3.1725	0.392167	0.42275	3.14333	3.475	33.93	9	15.9	14.8	0.036
Control	50% NPK	R1	60	62	12	12	0.442	0.29	32.73	32.73	541	565	118.6	129.98	41.77	41.43	125	140	31	33	57.6923	61.9632	13.99	14.89	2.55	2.68	0.323	0.26	2.275	2.275	29.56	6.8	10.83	11.96	0.025
Control	50% NPK	R2	62	63	11	14	0.322	0.47	31.82	32.275	565	589	135.6	146.98	39.77	41.93	140	153	33	36	61.9632	62.7219	15.02	15.92	2.45	2.61	0.257	0.39	2.375	2.375	28.36	5.7	9.63	10.76	0.021
Control	50% NPK	R3	63	62.5	14	13	0.222	0.43	32.225	32.5025	589	577	152.6	138.48	42.27	41.68	153	146.5	36	34.5	62.7219	62.3425	16.075	15.405	2.5	2.645	0.29	0.325	2.125	2.325	28.66	6	9.93	11.06	0.019
Control	50% NPK	R4	59.6667	60.5	10.9933	11.66	0.335	0.33	29.2583	29.5025	553	565	128.6	131.48	42.37	44.53	157.333	164.5	26.3333	27.5	59.2925	60.8425	17.19	16.595	2.1	2.245	0.25	0.285	1.85833	1.925	30.46	7.9	11.73	12.86	0.031
Control	50% NPK	R5	63.6667	64.5	13.6733	14.34	0.33	0.23	35.2583	35.5025	577	589.85	142.6	145.48	46.97	50.18	121.333	128.5	40.3333	41.5	62.2925	63.8425	12.8267	14.8567	2.9	3.045	0.33	0.365	2.65833	2.725	30.76	7.6	12.03	13.16	0.029
3g L-1 ADY	100% NPK	R1	116.5	116.5	27	27	0.45	0.66	70.86	70.86	879	885	207.25	215	65.7	65.7	266	290	88	95	76.9231	76.9231	28.57	32.53	3.3	3.35	0.38	0.63	4.6	4.5	39.5	12.86	17.96	15.01	0.047
3g L-1 ADY	100% NPK	R2	115	117	26	29	0.66	0.54	70.63	70.745	885	891	221.25	229	73.6	73.6	290	314	95	102	75.7143	77.7778	31.12	31.08	3.2	2.95	0.63	0.505	4.5	4.7	38.3	11.76	16.76	13.81	0.043
3g L-1 ADY	100% NPK	R3	117	116.75	29	28	0.54	0.6	70.745	70.8025	891	888	235.25	222	60.9	69.65	314	302	102	98.5	77.7778	77.3504	30.67	31.805	3	3.15	0.505	0.5675	4.7	4.6	38.6	12.06	17.06	14.11	0.041
3g L-1 ADY	100% NPK	R4	114.167	114.75	25.9933	26.66	0.55	0.6	67.695	67.8025	873	876	214.25	215	65.2333	68.15	308	320	88	91.5	75.305	75.8504	31.475	32.945	2.9	2.75	0.465	0.5275	4.2	4.2	40.4	13.96	18.86	15.91	0.053
3g L-1 ADY	100% NPK	R5	118.167	118.75	28.6733	29.34	0.55	0.6	73.745	73.8025	897.85	900	228.25	229	68.2333	71.15	272	284	102	105.5	78.625	77.9004	28.7667	30.8433	3.1	3.55	0.545	0.6075	5	5	40.7	13.66	19.16	16.21	0.051
3g L-1 ADY	75% NPK	R1	92	92	24	24	0.63	0.629	57.79	57.79	829	855	191.48	203.66	45.9	61.2	252	270	67	75	75.1773	75.1773	22.75	24.97	2.85	2.9	0.413	0.53	4.15	4.15	39.9	11.2	18.8	13.95	0.037
3g L-1 ADY	75% NPK	R2	93	93	24	26	0.52	0.511	51.69	54.74	855	881	209.48	221.66	61.2	56.6	270	288	75	82	74.1007	74.4681	30.14	27.36	2.9	2.875	0.431	0.415	4.05	4.275	38.7	10.1	17.6	12.75	0.033
3g L-1 ADY	75% NPK	R3	91	92.5	26	25	0.439	0.57	54.74	56.265	881	868	227.48	212.66	56.55	58.9	288	279	82	78.5	74.4681	74.8227	27.83	26.165	2.875	2.8875	0.422	0.4725	4.275	4.2125	39	10.4	17.9	13.05	0.031
3g L-1 ADY	75% NPK	R4	90	90.5	23.3267	23.66	0.53	0.57	51.74	53.265	843	856	202.48	205.66	53.0667	57.4	288	297	67.6167	71.5	73.082	73.3227	28.965	27.305	2.475	2.4875	0.382	0.4325	3.75833	3.8125	40.8	12.3	19.7	14.85	0.043
3g L-1 ADY	75% NPK	R5	94	94.5	26.0067	26.34	0.529667	0.57	57.74	59.265	867.75	880.9	216.48	219.66	56.0667	60.4	252	261	81.6667	85.5	76.082	76.3227	26.0133	25.8433	3.275	3.2875	0.462	0.5125	4.55833	4.6125	41.1	12	20	15.15	0.041
3g L-1 ADY	50% NPK	R1	81	91	17	17	0.53	0.53	57.54	57.54	779	800	178	187.52	55.5	55.5	216	240	56	60	73.6486	73.6486	26.1	26.06	2.85	3.02	0.462	0.47	3.585	3.575	37.26	10.13	16.8	12.11	0.034
3g L-1 ADY	50% NPK	R2	85	85	16	18	0.52	0.51	44.5	46	800	821	192	201.52	52.6	58.4	240	262	60	62	74.6667	74.6667	24.8	24.76	3.05	2.92	0.47	0.466	3.71	3.7	36.06	9.03	15.6	10.91	0.03
3g L-1 ADY	50% NPK	R3	79	88	18	17.5	0.51	0.52	46	51.77	821	810.5	206	194.52	58.4	56.95	262	251	62	61	73.2877	74.1577	23.5	25.41	2.95	2.97	0.466	0.468	3.485	3.6375	36.36	9.33	15.9	11.21	0.028
3g L-1 ADY	50% NPK	R4	79.6667	86	15.66	16.16	0.52	0.52	46.2967	48.77	788	798.5	185	187.52	54	55.45	257.333	269	52.3333	54	72.7177	72.6577	26.385	26.55	2.55	2.57	0.426	0.428	3.19333	3.2375	38.16	11.23	17.7	13.01	0.04
3g L-1 ADY	50% NPK	R5	83.6667	90	18.34	18.84	0.52	0.52	52.3467	54.77	812.6	821	199	201.52	57	58.45	221.333	233	66.3333	68	74.6677	76.6077	23.2133	24.4733	3.35	3.37	0.506	0.508	3.99333	4.0375	38.46	10.93	18	13.31	0.038
0.5g L-1 GT	100% NPK	R1	75	85	17	16.5	0.46	0.47	44.96	65.57	778	795	181.75	211.12	52.93	60.9	225	250	55	59	71.1268	77.2414	21.18	22.03	2.9	2.99	0.63	0.63	3.1	2.175	30.73	10.4	14.26	14.46	0.036
0.5g L-1 GT	100% NPK	R2	85	80	13	20.5	0.415	0.45	65.57	55.265	795	812.15	198.75	228.12	52.03	56.2	250	275	60	68	77.2414	77.7278	22.1	23	3	2.94	0.57	0.57	3	3.975	29.53	9.3	13.06	13.26	0.032
0.5g L-1 GT	100% NPK	R3	80	82.5	21	18.5	0.475	0.46	55.265	60.4175	812	803.5	215.75	219.62	53.73	58.55	275	262.5	67	63.5	77.7778	77.5096	23.12	22.515	2.95	2.965	0.45	0.6	3.15	3.075	29.83	9.6	13.36	13.56	0.03
0.5g L-1 GT	100% NPK	R4	78	80.5	15.66	17.16	0.45	0.46	52.215	57.4175	783	791.5	191.75	212.62	46.3967	42.05	268	280.5	53.6167	56.5	73.882	76.0096	22.275	23.655	2.55	2.565	0.51	0.56	2.68333	2.675	31.63	11.5	15.16	15.36	0.042
0.5g L-1 GT	100% NPK	R5	82	84.5	18.34	19.84	0.45	0.46	58.265	63.4175	807.6	815.5	205.75	226.62	50.2067	46.55	232	244.5	67.6667	70.5	76.882	79.0096	22.0767	21.9567	3.35	3.365	0.59	0.64	3.48333	3.475	31.93	11.2	15.46	15.66	0.04
0.5g L-1 GT	75% NPK	R1	65	65	17	17	0.42	0.42	58.21	58.21	746	755	196.25	203.11	42.93	55.8	183	215	52	55.5	75	75	20.35	21.21	2.85	2.85	0.53	0.46	3.2	3.125	34.43	8.1	14.3	13.76	0.034
0.5g L-1 GT	75% NPK	R2	64	67	15	19	0.46	0.46	52.03	55.12	755	764	208.25	215.11	40.93	54.8	215	235	55	61.5	71.6741	72.6027	21.33	22.18	2.8	2.825	0.3	0.405	3.225	3.225	33.23	7	13.1	12.56	0.03
0.5g L-1 GT	75% NPK	R3	67	66	19	18	0.41	0.44	55.12	56.665	764	759.5	220.25	209.11	48.53	55.3	235	225	62	58.5	72.6027	73.8014	20.24	21.695	2.825	2.8375	0.415	0.4325	3.125	3.175	33.53	7.3	13.4	12.86	0.028
0.5g L-1 GT	75% NPK	R4	63.3333	64	15.66	16.66	0.43	0.43	52.12	53.665	743	747.5	201.25	202.11	50.63	38.8	229	243	49.3333	51.5	71.609	72.3014	23.425	22.835	2.425	2.4375	0.375	0.3925	2.78333	2.775	35.33	9.2	15.2	14.66	0.04
0.5g L-1 GT	75% NPK	R5	67.3333	68	18.34	19.34	0.43	0.45	58.12	59.665	767.3	771.5	215.25	216.11	53.63	41.05	193	207	63.3333	65.5	74.609	75.3014	21.2567	21.1367	3.225	3.2375	0.455	0.4725	3.58333	3.575	35.63	8.9	15.5	14.96	0.038
0.5g L-1 GT	50% NPK	R1	60	70	17	17	0.47	0.47	25.63	45.54	587	600	163.4	171.34	42.93	48.74	139	155	39.66	44	67.5214	70.6767	20.2	20.16	2.9	2.99	0.395	0.39	2.9	2.9	32.96	6.7	12.6	12.01	0.028
0.5g L-1 GT	50% NPK	R2	70	70	12	15	0.47	0.47	45.54	35.585	600	613	176.4	184.34	57.43	54.95	155	170	42.66	50	70.6767	72.5926	19	18.96	3	2.94	0.325	0.355	2.875	2.95	31.76	5.6	11.4	10.81	0.024
0.5g L-1 GT	50% NPK	R3	70	70	15	16	0.41	0.47	35.585	40.5625	613	606.5	189.4	177.84	37.23	51.845	170	162.5	48.66	47	72.5926	71.6346	17.8	19.56	2.95	2.965	0.36	0.3725	2.95	2.925	32.06	5.9	11.7	11.11	0.022
0.5g L-1 GT	50% NPK	R4	64.6667	68	13.3267	14.66	0.45	0.47	32.535	37.5625	588	594.5	169.4	170.84	40.5533	42.345	172.617	180.5	36.66	40	68.7636	70.1346	19.5	20.7	2.55	2.565	0.32	0.3325	2.50833	2.525	33.86	7.8	13.5	12.91	0.034
0.5g L-1 GT	50% NPK	R5	68.6667	72	16.0067	17.34	0.45	0.47	38.585	43.5625	612.65	618.5	183.4	184.84	44.3633	43.345	136.667	144.5	50.66	54	71.7636	73.1346	18.498	18.64	3.35	3.365	0.4	0.4125	3.30833	3.325	34.16	7.5	13.8	13.21	0.032
1.5ml L-1 SW	100% NPK	R1	105	105	24	27	0.61	0.66	65.93	65.93	797	820	189	199.87	53.8	61.8	249	275	57	65	69.2913	69.2913	23.42	25.27	3	3.09	0.87	0.87	3.1	3.1	31.43	11.06	12.6	14.79	0.042
1.5ml L-1 SW	100% NPK	R2	98	98	27	24	0.66	0.65	57.46	61.695	820	843	205	215.87	61.8	59.7	275	301	65	73	71.5328	71.5328	25.42	27.37	3.1	3.04	0.4	0.635	3.025	3.15	30.23	9.96	11.4	13.59	0.038
1.5ml L-1 SW	100% NPK	R3	96	101.5	24	25.5	0.65	0.655	61.695	63.8125	843	831.5	221	207.87	59.7	60.75	301	288	73	69	63.964	70.4121	27.31	26.32	3.05	3.065	0.635	0.7525	3.15	3.125	30.53	10.26	11.7	13.89	0.036
1.5ml L-1 SW	100% NPK	R4	97.6667	99.5	23.66	24.16	0.64	0.65	58.645	60.8125	808	819.5	198	200.87	56.9333	59.25	293	306	58	62	66.7627	68.9121	25	27.46	2.65	2.665	0.595	0.7125	2.69167	2.725	32.33	12.16	13.5	15.69	0.048
1.5ml L-1 SW	100% NPK	R5	101.667	103.5	26.34	26.84	0.64	0.636	64.695	66.8125	832	843.5	212	214.87	59.9333	62.25	257	270	72	76	69.7627	71.9121	26.1	25.95	3.45	3.465	0.675	0.7925	3.49167	3.525	32.63	11.86	13.8	15.99	0.046
1.5ml L-1 SW	75% NPK	R1	78	78	26	26	0.54	0.54	56.22	57.94	777	790	184.55	190.64	48.1	48.1	220	245	53	60	77.2414	77.2414	24.71	24.68	2.9	3.1	0.35	0.431	3.135	3.2	36.63	9.73	16.26	13.83	0.036
1.5ml L-1 SW	75% NPK	R2	74	76	16	19	0.41	0.45	57.94	57.08	790	803	193.55	199.64	41	50.7	245	268	61	65	74.2647	75	25.4	23.12	3.1	3	0.46	0.422	3.06	3.225	35.43	8.63	15.06	12.63	0.032
1.5ml L-1 SW	75% NPK	R3	76	77	19	22.5	0.34	0.475	57.08	57.51	803	796.5	202.55	195.14	50.7	49.4	268	256.5	66	62.5	75	76.1207	21.48	23.9	3	3.05	0.405	0.4265	3.235	3.2125	35.73	8.93	15.36	12.93	0.03
1.5ml L-1 SW	75% NPK	R4	74	75	18.9933	21.16	0.43	0.46	54.08	54.51	778	784.5	186.55	188.14	45.1	47.9	262.333	274.5	53	55.5	74.002	74.6207	22.72	25.04	2.6	2.65	0.365	0.3865	2.74333	2.8125	37.53	10.83	17.16	14.73	0.042
1.5ml L-1 SW	75% NPK	R5	78	79	21.6733	23.84	0.43	0.474	60.08	60.51	802.95	808.75	200.55	202.14	48.1	50.9	226.333	238.5	67	69.5	77.002	77.6207	21.3883	22.92	3.4	3.45	0.445	0.4665	3.54333	3.6125	37.83	10.53	17.46	15.03	0.04
1.5ml L-1 SW	50% NPK	R1	50	80	15	17	0.52	0.52	50.6	63.35	655	665	144.933	152.8	51.7	51.7	181	205	49	50	71.6418	71.6418	23.33	22.27	2.8	2.85	0.395	0.4165	2.885	2.875	33.13	6.23	12.46	11.93	0.03
1.5ml L-1 SW	50% NPK	R2	80	90	17	18	0.52	0.51	63.35	56.975	665	675	158.933	168.8	48.2	54	205	228	53	55	73.7226	73.7226	21.65	21.59	2.85	2.825	0.325	0.3835	2.835	2.975	31.93	5.13	11.26	10.73	0.026
1.5ml L-1 SW	50% NPK	R3	90	85	18	17.5	0.52	0.53	56.975	60.1625	675	670	174.933	160.8	54	52.85	228	216.5	58	52.5	70.8333	72.6822	20.55	21.93	2.825	2.8375	0.36	0.4	2.985	2.925	32.23	5.43	11.56	11.03	0.024
1.5ml L-1 SW	50% NPK	R4	71.3333	83	15.3267	16.16	0.52	0.54	53.925	58.7125	653	658	152.6	153.8	49.8	51.35	222.617	234.5	46.3333	45.5	70.5159	71.1822	22.2	23.07	2.425	2.4375	0.32	0.36	2.50167	2.525	34.03	7.33	13.36	12.83	0.036
1.5ml L-1 SW	50% NPK	R5	75.3333	87	18.0067	18.84	0.52	0.5	59.975	64.1625	678.15	683.15	166.6	167.8	52.8	54.35	186.667	198.5	60.3333	59.5	73.5659	74.1822	20.47	21.0967	3.225	3.2375	0.4	0.44	3.30167	3.325	34.33	7.03	13.66	13.13	0.034
1g L-1 ADY+0.2g L -1 GT+ 1ml L-1 SW	100% NPK	R1	100	100	25	27	0.65	0.65	55.22	63.14	867	875	203.68	193.37	47.3	59.47	253	280	71	81	72.6562	72.8682	29.981	27.03	2.95	3	0.505	0.6	4.525	4.525	31.93	11.2	16.6	14.88	0.045
1g L-1 ADY+0.2g L -1 GT+ 1ml L-1 SW	100% NPK	R2	105	105	27	26	0.63	0.63	63.14	59.18	875	882	218.68	208.37	58.9	60.27	280	307	80	88	72.8682	73.7226	27.18	28.92	3	2.975	0.6	0.729	4.625	4.625	30.73	10.1	15.4	13.68	0.041
1g L-1 ADY+0.2g L -1 GT+ 1ml L-1 SW	100% NPK	R3	102.5	102.5	26	26.5	0.64	0.64	59.18	61.16	882	878.5	233.68	200.87	54.2	59.87	307	293.5	89	84.5	73.7226	73.2954	27.62	27.975	2.975	2.9875	0.729	0.6645	4.375	4.575	31.03	10.4	15.7	13.98	0.039
1g L-1 ADY+0.2g L -1 GT+ 1ml L-1 SW	100% NPK	R4	100.5	100.5	24.66	25.16	0.64	0.65	56.18	58.16	862.617	866.5	211.63	193.87	56.9267	51.77	298	311.5	73	77.5	71.5824	71.7954	31.2	29.115	2.575	2.5875	0.571333	0.6245	4.10833	4.175	32.83	12.3	17.5	15.78	0.051
1g L-1 ADY+0.2g L -1 GT+ 1ml L-1 SW	100% NPK	R5	104.5	104.5	27.34	27.84	0.64	0.63	62.18	64.16	886.667	891	225.68	207.87	59.9667	61.37	262	275.5	87	91.5	74.5824	74.7454	27.72	27.57	3.375	3.3875	0.651333	0.7045	4.90833	4.975	33.13	12	17.8	16.08	0.049
1g L-1 ADY+0.2g L -1 GT+ 1ml L-1 SW	75% NPK	R1	87	87	22	22	0.62	0.62	48.86	65.01	843	850	171.98	179.58	49.2	49.47	235	250	50	54.5	71.223	75.8621	26	27.09	2.83	2.93	0.888	0.888	3.135	3.125	33.7	11.26	15.8	13.85	0.037
1g L-1 ADY+0.2g L -1 GT+ 1ml L-1 SW	75% NPK	R2	81	81	19	20	0.52	0.55	65.01	56.935	850	857	184.98	192.58	53.8	55.07	250	265	55	61.5	75.8121	73.1034	25.23	28.54	2.93	2.88	0.679	0.7335	3.06	3.2	32.5	10.16	14.6	12.65	0.033
1g L-1 ADY+0.2g L -1 GT+ 1ml L-1 SW	75% NPK	R3	81	84	22	21	0.54	0.58	56.935	60.9725	857	853.5	197.98	186.08	52.8	52.27	265	257.5	61	58	73.1034	74.4828	24.68	27.815	2.88	2.905	0.7335	0.81075	3.235	3.1625	32.8	10.46	14.9	12.95	0.031
1g L-1 ADY+0.2g L -1 GT+ 1ml L-1 SW	75% NPK	R4	81	82	19.66	19.66	0.56	0.564	53.885	57.9725	838	841.5	177.98	179.08	60.4233	58.77	268	275.5	48.3333	51	71.8962	72.9828	23.185	28.955	2.48	2.505	0.726833	0.77075	2.74333	2.7625	34.6	12.36	16.7	14.75	0.043
1g L-1 ADY+0.2g L -1 GT+ 1ml L-1 SW	75% NPK	R5	85	86	22.34	22.34	0.56	0.585	59.935	63.9725	862	865.5	191.98	193.08	63.4333	60.92	232	239.5	62.3333	65	74.8962	75.9828	27.4067	27.3367	3.28	3.305	0.806833	0.85075	3.54333	3.5625	34.9	12.06	17	15.05	0.041
1g L-1 ADY+0.2g L -1 GT+ 1ml L-1 SW	50% NPK	R1	71	71	19	20	0.53	0.53	49.31	49.31	723	735	127.333	136.56	59.7	49.47	207	220	49.3333	54	65.625	69.4656	27.65	27.6	2.85	3.01	0.472	0.585	3.725	3.725	35.76	8.83	15.86	12.05	0.031
1g L-1 ADY+0.2g L -1 GT+ 1ml L-1 SW	50% NPK	R2	65	69	20	21	0.52	0.51	40.78	45.045	735	747	143.333	154.56	62.6	63.97	220	234	55.3333	62	69.4656	70.5882	26.53	26.48	3.05	2.91	0.585	0.5285	3.55	3.875	34.56	7.73	14.66	10.85	0.027
1g L-1 ADY+0.2g L -1 GT+ 1ml L-1 SW	50% NPK	R3	69	70	21	20.5	0.51	0.5	45.045	47.1775	747	741	161.333	145.56	59.2	56.72	234	227	63.3333	58	70.5882	70.0269	26.56	27.04	2.95	2.96	0.5285	0.55675	3.875	3.8	34.86	8.03	14.96	11.15	0.025
1g L-1 ADY+0.2g L -1 GT+ 1ml L-1 SW	50% NPK	R4	66.3333	68	18.66	19.16	0.52	0.54	42.045	44.1775	723	729	137	138.56	43.8567	48.22	238.333	245	49	51	67.0596	68.5269	26.8	28.18	2.55	2.56	0.4885	0.51675	3.31667	3.4	36.66	9.93	16.76	12.95	0.037
1g L-1 ADY+0.2g L -1 GT+ 1ml L-1 SW	50% NPK	R5	70.3333	72	21.34	21.84	0.52	0.52	47.995	50.1775	748	753	151	152.56	47.1367	52.87	202.333	209	63	65	70.0596	71.5269	25.01	26.1333	3.35	3.36	0.5685	0.59675	4.11667	4.2	36.96	9.63	17.06	13.25	0.035

## Sheet: Analysis of medium.ADY and CW
		Table 1. The physical and chemical parameters of the used medium
		Physical parameters		Chemical parameters			Available macronutrients			Cations (meq /L)				Anions (meq /L)
							(mg/kg)
		Clay	40.05	pH (1:2.5)	OM%	EC (Mmo-hs/ds)	N	P	K	Ca++	Mg++	Na+	K+	Cl-	Co3--	Hco3-	S04--
		Sand	37.03	7.84	1.33	1.53	1.56	2.27	163	3.3	3.1	6.93	0.17	1.73	-	8.5	3.27
		Silt	22.92
		Soil texture	Clayey sand
		Table 2. Composition of active dry yeast extract used.
		Minerals (%)				Total protein (%)	Total carbohydrates (%)	Hormones (μg/ml)
		N	1.02	Zn	0.04	5.2	4.8	IAA	GAs
		P	0.09	Cu	0.03			0.7	0.3
		K	0.4	Fe	0.12
		Ca	0.03	Mn	0.05
		Na	0.008	Mo	0.0001
		Mg	0.01	B	0.013
		Table 3. Constituents of seaweeds extract used.
		Macroelements		Microelements		Hormones		Latic acid (%)	Amino acids (%)	Matinol
		(%)		(mg/L)		mg/L				(%)
		N	1	Fe	2000	Cytokinines	10	5	2.2	10
		P	5	Mn	1000	IAA	200
		K	10	Zn	3000	Gibberellins	0.04
